# Supplementary material for: Extraction of Pectin from Passion Fruit Peel: Composition, Structural Characterization and Emulsion Stability
Source: Foods. 2022 Dec 9;11(24):3995. doi: 10.3390/foods11243995 (PMC9777908; doi:10.3390/foods11243995)
Supplement: Supplementary file 1 [file foods-11-03995-s001.zip]

Archive with 1 entries (1 files):
- foods-2031188-supplementary.pdf
